# Supplementary material for: Precision Phenotyping Reveals Novel Loci for Quantitative Resistance to Septoria Tritici Blotch
Source: Plant Phenomics. 2019 Sep 29;2019:3285904. doi: 10.34133/2019/3285904 (PMC7706307; doi:10.34133/2019/3285904)
Supplement: Supplementary Materials — Table S1: candidate genes in the chromosome intervals defined by the GWAS. [file 3285904.f1.xlsx]

## Sheet: Sheet2
Table S1. Candidate genes in chromosome intervals. Only target intervals shorter than 5 Mb (according to IWGSC RefSeq v.1.0) were analyzed for candidate genes. Candidate gene prediction is based on the IWGSC RefSeq v1.0 from Chinese Spring.
Interval ID	Chromosome	Start of gene	End of gene	Gene orientation	Gene ID	Functional annotation
Percent leaf area covered by lesion (PLACL) 27 candidate genes
1	chr5A	644931	645971	+	TraesCS5A01G000700	Metal-dependent hydrolase
1	chr5A	653903	654847	+	TraesCS5A01G000800	Multidrug resistance-associated protein 13
1	chr5A	692733	694011	+	TraesCS5A01G000900	Protein yippee-like
1	chr5A	835966	836319	+	TraesCS5A01G001000	SNF2 domain-containing protein / helicase domain-containing protein / zinc finger protein-like protein
1	chr5A	855689	858514	-	TraesCS5A01G001100	Sugar transporter, putative
1	chr5A	1114075	1114440	-	TraesCS5A01G001200	Pollen allergen-like protein
1	chr5A	1200901	1201266	-	TraesCS5A01G001300	Expansin protein
1	chr5A	1202144	1202581	+	TraesCS5A01G001400	Lethal factor
2	chr5A	20816765	20821935	-	TraesCS5A01G025700	Kinase, putative
2	chr5A	20822571	20823194	+	TraesCS5A01G025800	Cysteine synthase
2	chr5A	20993223	20998405	-	TraesCS5A01G025900	YABBY transcription factor
3	chr5B	671295153	671298157	-	TraesCS5B01G505500	F-box domain containing protein, expressed
3	chr5B	671301792	671303066	-	TraesCS5B01G505600	F-box family protein
3	chr5B	671339292	671341356	-	TraesCS5B01G505700	F-box family protein
3	chr5B	671355220	671357142	-	TraesCS5B01G505800	F-box and associated interaction domains-containing protein
4	chr5D	1710503	1717152	-	TraesCS5D01G001300	NBS-LRR disease resistance protein-like
4	chr5D	1799796	1802729	+	TraesCS5D01G001400	Serine/threonine-protein kinase
4	chr5D	1863625	1865222	+	TraesCS5D01G001500	Protein yippee-like
4	chr5D	1884922	1887332	-	TraesCS5D01G001600	Sugar transporter, putative
4	chr5D	2120473	2120838	-	TraesCS5D01G001700	Pollen allergen-like protein
4	chr5D	2121607	2122255	+	TraesCS5D01G001800	Lysyl oxidase homolog 2
4	chr5D	2135990	2141629	+	TraesCS5D01G001900	Carotenoid cleavage dioxygenase
4	chr5D	2251491	2252724	-	TraesCS5D01G002000	rRNA N-glycosidase
4	chr5D	2286407	2289277	+	TraesCS5D01G002100	AGAMOUS MADS box factor transcription factor
4	chr5D	2291913	2302714	+	TraesCS5D01G002200	MADS-box transcription factor AGAMOUS-like protein
4	chr5D	2511199	2511993	-	TraesCS5D01G002300	Teosinte branched 1
4	chr5D	2610639	2613218	+	TraesCS5D01G002400	Cation/H(+) antiporter
Pycnidia per cm2 (80 candidate genes)
5	chr2B	648930287	648931409	-	TraesCS2B01G454400	Late embryogenesis abundant protein
5	chr2B	649475856	649478079	+	TraesCS2B01G454500	Xyloglucan endotransglucosylase/hydrolase
5	chr2B	649479354	649480612	-	TraesCS2B01G454600	Xyloglucan endotransglucosylase/hydrolase
5	chr2B	649656198	649656461	-	TraesCS2B01G454700	Pyridoxine/pyridoxamine 5'-phosphate oxidase
5	chr2B	649669805	649670845	+	TraesCS2B01G454800	Xyloglucan endotransglucosylase/hydrolase
5	chr2B	649707601	649708239	-	TraesCS2B01G454900	Vacuolar iron transporter-like protein
5	chr2B	649713438	649714070	-	TraesCS2B01G455000	Vacuolar iron transporter
5	chr2B	649749598	649750230	-	TraesCS2B01G455100	Vacuolar iron transporter
5	chr2B	649755487	649756119	-	TraesCS2B01G455200	Vacuolar iron transporter
5	chr2B	649946420	649947238	-	TraesCS2B01G455300	Vacuolar iron transporter-like protein
5	chr2B	649974553	649976030	+	TraesCS2B01G455400	Xyloglucan endotransglucosylase/hydrolase
5	chr2B	650164651	650165049	+	TraesCS2B01G455500	VQ motif family protein
5	chr2B	650167748	650168737	-	TraesCS2B01G455600	DNA-directed RNA polymerase subunit
5	chr2B	650279143	650287025	+	TraesCS2B01G455700	Villin
5	chr2B	650353345	650354632	+	TraesCS2B01G455800	HTH-type transcriptional regulator YidZ
5	chr2B	650399689	650405235	+	TraesCS2B01G455900	Plastid-lipid associated protein PAP/fibrillin family-like
5	chr2B	650482338	650485786	+	TraesCS2B01G456000	Leucine-rich repeat protein kinase family protein
5	chr2B	650789626	650791042	+	TraesCS2B01G456100	RING/U-box superfamily protein
5	chr2B	650793585	650798566	-	TraesCS2B01G456200	Aldose 1-epimerase family protein
5	chr2B	651069212	651071547	-	TraesCS2B01G456300	Protein-S-isoprenylcysteine O-methyltransferase
5	chr2B	651351239	651359011	+	TraesCS2B01G456400	Kinase family protein
5	chr2B	651359753	651362141	+	TraesCS2B01G456500	RNA-binding (RRM/RBD/RNP motifs) family protein
5	chr2B	651363411	651365828	-	TraesCS2B01G456600	Pentatricopeptide repeat-containing protein
5	chr2B	651554339	651556762	+	TraesCS2B01G456700	GDSL esterase/lipase
5	chr2B	651725304	651726407	+	TraesCS2B01G456800	Serine/threonine-protein kinase ULK4
5	chr2B	651730605	651731877	-	TraesCS2B01G456900	Pollen Ole e 1 allergen/extensin
5	chr2B	651734065	651736700	-	TraesCS2B01G457000	Pectin acetylesterase
5	chr2B	651920967	651924717	+	TraesCS2B01G457100	Maltose excess protein 1-like, chloroplastic
5	chr2B	651925266	651927404	+	TraesCS2B01G457200	Trihelix transcription factor GT-like protein
6	chr2B	781584402	781585503	-	TraesCS2B01G598600	Calcium-dependent lipid-binding domain-containing protein
6	chr2B	781773043	781776241	+	TraesCS2B01G598700	Mediator of rna polymerase ii transcription subunit 15a
6	chr2B	781788843	781793742	+	TraesCS2B01G598800	Polyadenylate-binding protein
6	chr2B	781794034	781797032	-	TraesCS2B01G598900	F-box family protein
6	chr2B	781801119	781804671	+	TraesCS2B01G599000	Polyadenylate-binding protein
6	chr2B	781805058	781807816	-	TraesCS2B01G599100	F-box family protein
6	chr2B	781826770	781828446	-	TraesCS2B01G599200	F-box family protein
10	chr6A	411767957	411771768	+	TraesCS6A01G221500	Protein lunapark
10	chr6A	411936868	411940451	-	TraesCS6A01G221600	Histone H2A deubiquitinase (DUF3755)
10	chr6A	412363785	412385133	-	TraesCS6A01G221700	Regulator of nonsense transcripts 2
10	chr6A	412848770	412849492	-	TraesCS6A01G221800	Response regulator
10	chr6A	413732630	413735160	+	TraesCS6A01G221900	Gibberellin 2-beta-dioxygenase
10	chr6A	414865158	414868301	+	TraesCS6A01G222000	Receptor kinase
10	chr6A	414875496	414878302	-	TraesCS6A01G222100	Aquaporin
10	chr6A	415098272	415098802	+	TraesCS6A01G222200	Senescence regulator
11	chr6A	421530653	421531853	-	TraesCS6A01G224500	Xanthine/uracil permease family protein
11	chr6A	421753544	421754759	-	TraesCS6A01G224600	60S ribosomal protein L14, putative
11	chr6A	421767909	421770920	+	TraesCS6A01G224700	Glycolipid transfer protein domain-containing protein
11	chr6A	421772284	421774886	-	TraesCS6A01G224800	RNA-binding protein
11	chr6A	422285666	422286053	-	TraesCS6A01G224900	Allantoate deiminase
11	chr6A	422328184	422328792	-	TraesCS6A01G225000	LIGHT-DEPENDENT SHORT HYPOCOTYLS-like protein (DUF640)
11	chr6A	422935140	422936738	-	TraesCS6A01G225100	Ascorbate peroxidase
11	chr6A	423310052	423324247	-	TraesCS6A01G225200	Lysine--tRNA ligase
11	chr6A	423521951	423524570	-	TraesCS6A01G225300	Receptor-like protein kinase
11	chr6A	423533078	423535555	-	TraesCS6A01G225400	Receptor-like protein kinase
11	chr6A	424087505	424088410	+	TraesCS6A01G225500	Phosphatidylinositol N-acetylglucosaminyltransferase subunit C, putative
11	chr6A	424090944	424099996	-	TraesCS6A01G225600	Protein kinase family protein
11	chr6A	424797406	424800668	+	TraesCS6A01G225700	Type I inositol-1,4,5-trisphosphate 5-phosphatase CVP2, putative, expressed
11	chr6A	425249429	425253335	+	TraesCS6A01G225800	Long-chain-alcohol oxidase
12	chr6B	175726767	175730014	-	TraesCS6B01G167200	Zinc finger, CCCH-type
12	chr6B	176131735	176132676	-	TraesCS6B01G167300	Glutathione S-transferase
12	chr6B	176138330	176139755	-	TraesCS6B01G167400	Glutathione S-transferase
12	chr6B	176163077	176163868	-	TraesCS6B01G167500	Glutathione S-transferase
12	chr6B	176249071	176249862	-	TraesCS6B01G167600	Glutathione S-transferase
12	chr6B	176280755	176283885	-	TraesCS6B01G167700	DNA-directed RNA polymerase subunit beta'
12	chr6B	176394876	176401133	-	TraesCS6B01G167800	embryonic stem cell-specific 5-hydroxymethylcytosine-binding protein
13	chr6B	454023846	454029869	-	TraesCS6B01G253000	methyl-coenzyme M reductase II subunit gamma, putative (DUF3741)
13	chr6B	454075257	454078933	-	TraesCS6B01G253100	Protein HIR1
13	chr6B	454502165	454525616	-	TraesCS6B01G253200	CLIP-associating family protein
13	chr6B	454717910	454750188	+	TraesCS6B01G253300	Prolyl oligopeptidase family protein
13	chr6B	455078316	455087102	+	TraesCS6B01G253400	Oligopeptide transporter, putative
13	chr6B	455413653	455416101	+	TraesCS6B01G253500	GDSL esterase/lipase
13	chr6B	455417367	455430878	-	TraesCS6B01G253600	Polyribonucleotide nucleotidyltransferase
15	chr6B	472610042	472614224	-	TraesCS6B01G262400	Yellow stripe-like transporter 12
15	chr6B	472708690	472709907	+	TraesCS6B01G262500	Surfeit locus protein 6
15	chr6B	473055822	473056442	+	TraesCS6B01G262600	TCP transcription factor
15	chr6B	473061975	473062283	+	TraesCS6B01G262700	BolA-like protein, expressed
15	chr6B	473067963	473069768	-	TraesCS6B01G262800	Atp-dependent rna helicase
15	chr6B	473086672	473088971	-	TraesCS6B01G262900	F-box/LRR protein
15	chr6B	473540635	473541516	-	TraesCS6B01G263000	GRAM domain-containing protein / ABA-responsive protein-related
15	chr6B	474173211	474176246	+	TraesCS6B01G263100	Endosomal targeting BRO1-like domain-containing protein
Mean pycnidia area (16 candidate genes)
18	chr2B	246000758	246004175	-	TraesCS2B01G242100	Receptor kinase 1
18	chr2B	246005636	246006553	-	TraesCS2B01G242200	Cysteine-rich receptor kinase
18	chr2B	246113464	246119395	-	TraesCS2B01G242300	Receptor-like protein kinase, putative,expressed
18	chr2B	246167294	246171328	-	TraesCS2B01G242400	Cysteine-rich receptor-kinase-like protein
18	chr2B	246261252	246264186	-	TraesCS2B01G242500	Protein kinase
18	chr2B	246362267	246367495	-	TraesCS2B01G242600	Protein kinase
18	chr2B	246574675	246576540	+	TraesCS2B01G242700	F-box/RNI-like/FBD-like domains-containing protein
18	chr2B	246953243	246957772	-	TraesCS2B01G242800	phox (PX) domain-containing protein
18	chr2B	247363059	247374406	-	TraesCS2B01G242900	Superoxide dismutase [Mn] 2, mitochondrial
18	chr2B	247384432	247387817	-	TraesCS2B01G243000	Receptor-like protein kinase, putative,expressed
18	chr2B	247389273	247392493	-	TraesCS2B01G243100	Protein kinase
18	chr2B	247517948	247519009	+	TraesCS2B01G243200	Aspartic proteinase nepenthesin-1
18	chr2B	247559939	247561258	+	TraesCS2B01G243300	Aspartic proteinase nepenthesin-1
18	chr2B	247613813	247615117	+	TraesCS2B01G243400	Aspartic proteinase nepenthesin-1
18	chr2B	247625181	247631731	-	TraesCS2B01G243500	Ankyrin repeat protein-like
18	chr2B	247918284	247925256	-	TraesCS2B01G243600	Pre-rRNA-processing protein esf1
Pycnidia grey value (50 candidate genes)
19	chr1A	12371419	12372333	+	TraesCS1A01G026000	DUF868 family protein (DUF868)
19	chr1A	12404449	12405320	-	TraesCS1A01G026100	Early-responsive to dehydration stress protein (ERD4)
19	chr1A	12503897	12505126	+	TraesCS1A01G026200	NBS-LRR disease resistance protein-like protein
20	chr1A	472140908	472143336	+	TraesCS1A01G277000	Solute carrier family 35 protein
21	chr2A	635604280	635608766	-	TraesCS2A01G388400	SH3 domain-containing protein 2
21	chr2A	635722881	635724573	+	TraesCS2A01G388500	Zinc finger, B-box
21	chr2A	635930456	635932265	+	TraesCS2A01G388600	COBRA-like protein
21	chr2A	636901274	636903003	+	TraesCS2A01G388700	Formin-like protein
21	chr2A	636904233	636910541	+	TraesCS2A01G388800	Formin-like protein
21	chr2A	636922148	636926236	-	TraesCS2A01G388900	Aldehyde dehydrogenase
21	chr2A	637192422	637197233	+	TraesCS2A01G389000	Multiprotein-bridging factor, putative
21	chr2A	637222371	637223435	-	TraesCS2A01G389100	Kinase family protein
21	chr2A	637678058	637681260	-	TraesCS2A01G389200	Trihelix transcription factor GT-2
21	chr2A	637976213	637981011	+	TraesCS2A01G389300	Sphingoid long-chain bases kinase 1
21	chr2A	637984504	637985699	+	TraesCS2A01G389400	Homeobox protein, putative
21	chr2A	638033822	638035845	+	TraesCS2A01G389500	Ubiquitin-specific protease family C19-related protein
21	chr2A	638305584	638308610	+	TraesCS2A01G389600	Histone-lysine N-methyltransferase, H3 lysine-9 specific
21	chr2A	638319812	638320477	-	TraesCS2A01G389700	glycine-rich protein
21	chr2A	638681769	638683367	+	TraesCS2A01G389800	Histone H1
21	chr2A	638684394	638688858	-	TraesCS2A01G389900	Glutamate dehydrogenase
21	chr2A	638779207	638783120	-	TraesCS2A01G390000	Subtilisin-like protease
21	chr2A	639055850	639057916	+	TraesCS2A01G390100	Cationic amino acid transporter, putative
21	chr2A	639066864	639071262	-	TraesCS2A01G390200	RNA binding protein, putative
21	chr2A	639694553	639697004	+	TraesCS2A01G390300	F-box family protein
21	chr2A	639977693	639977917	+	TraesCS2A01G390400	Tyrosine-protein kinase transforming protein Src
22	chr3B	30363594	30364446	+	TraesCS3B01G058100	Kinase-like protein
22	chr3B	30376813	30378035	+	TraesCS3B01G058200	Receptor-like kinase
22	chr3B	30404609	30405157	-	TraesCS3B01G058300	DNA topoisomerase
22	chr3B	30407309	30410742	+	TraesCS3B01G058400	Receptor-like kinase
22	chr3B	30436570	30439623	+	TraesCS3B01G058500	Receptor-like protein kinase
22	chr3B	30484838	30486684	+	TraesCS3B01G058600	Receptor-like kinase
22	chr3B	30492789	30493349	+	TraesCS3B01G058700	Kinase, putative
22	chr3B	30494677	30495387	+	TraesCS3B01G058800	Receptor-like kinase
22	chr3B	30498295	30505596	+	TraesCS3B01G058900	Receptor-like kinase
22	chr3B	30508947	30518610	+	TraesCS3B01G059000	Receptor-like kinase
22	chr3B	30679098	30684638	+	TraesCS3B01G059100	Receptor-like kinase
22	chr3B	30908024	30908351	-	TraesCS3B01G059200	Histone-lysine N-methyltransferase
22	chr3B	31058376	31059966	+	TraesCS3B01G059300	GMP synthase [glutamine-hydrolyzing]
22	chr3B	31062459	31063272	-	TraesCS3B01G059400	Electron transport complex subunit D
22	chr3B	31066764	31068198	-	TraesCS3B01G059500	GMP synthase [glutamine-hydrolyzing]
22	chr3B	31098466	31100275	-	TraesCS3B01G059600	D-Ala-D/L-Ala epimerase
22	chr3B	31105404	31108562	-	TraesCS3B01G059700	D-Ala-D/L-Ala epimerase
22	chr3B	31297540	31297998	+	TraesCS3B01G059800	GRF zinc finger family protein
22	chr3B	31788992	31789585	+	TraesCS3B01G059900	Glycine-rich cell wall structural protein 2
22	chr3B	31798043	31800226	+	TraesCS3B01G060000	RING/U-box superfamily protein
22	chr3B	31812867	31813800	-	TraesCS3B01G060100	GDSL esterase/lipase
22	chr3B	31983277	31984365	+	TraesCS3B01G060200	BTB/POZ/MATH-domain protein
22	chr3B	31992337	31994065	+	TraesCS3B01G060300	Phosphate carrier, mitochondrial
22	chr3B	32276994	32278066	+	TraesCS3B01G060400	Reticulon-like protein
24	chr5A	685534162	685536484	+	TraesCS5A01G524800	4-hydroxy-tetrahydrodipicolinate reductase
